# Supplementary material for: fMRI data for creativity reconfigure new conceptual knowledge through hippocampus-middle temporal gyrus
Source: Data Brief. 2020 Apr 18;30:105538. doi: 10.1016/j.dib.2020.105538 (PMC7182676; doi:10.1016/j.dib.2020.105538)
Supplement: Supplementary file 1 [file mmc1.xlsx]

## Sheet: Sheet1
The basic information of participants in the scanning
SubNo	Scanning Time		Gender	Old	Specialty	Note
1	2015-06-04	08:20:00	Male	23	Traffic Engineering
2	2015-06-04	09:20:00	Female	23	—
3	2015-06-12	08:20:00	Female	24	Humanities and Social Science
4	2015-06-12	09:20:00	Female	25	Management Science and Engineering
5	2015-06-19	08:20:00	Male	23	Rural Regional Development
6	2015-06-25	08:20:00	Male	24	Mechanical Design and Theory
7	2015-06-25	09:20:00	Female	19	Plant Production
8	2015-07-02	08:20:00	Female	20	Horticulture Professional
9	2015-07-02	09:20:00	Male	21	Seed Science and Technology
10	2015-07-03	08:20:00	Female	20	Biological Science
11	2015-07-03	09:20:00	Male	23	Electronic Information Science and Technology
12	2015-07-08	08:20:00	Male	21	Agricultural Mechanization and its automation	Deleted
13	2015-07-08	09:20:00	Female	20	Industrial Design
14	2015-07-09	08:20:00	Female	21	Geographic Information Engineering Science
15	2015-07-09	09:20:00	Female	19	Resources and Environment
16	2015-08-18	08:20:00	Male	22	Thermal Energy and Power Engineering	Deleted
17	2015-08-18	09:20:00	Male	27	Public Administration
18	2015-08-19	08:20:00	Male	23	Computer Science and Technology
19	2015-08-19	09:20:00	Male	22	Electrical Engineering and Automation
20	2015-08-21	08:20:00	Male	22	Civil Engineering and Water Resources
21	2015-08-21	09:20:00	Female	21	Biological Science
